# Supplementary material for: One-Pot Synthesis of Semiconducting Quantum Dots–Organic Linker–Carbon Nanotubes for Potential Applications in Bulk Heterojunction Solar Cells
Source: Molecules. 2023 Nov 22;28(23):7702. doi: 10.3390/molecules28237702 (PMC10707941; doi:10.3390/molecules28237702)
Supplement: Supplementary file 1 [file molecules-28-07702-s001.zip]

Archive with 1 entries (1 files):
- molecules-2641520-supplementary.pdf
